# Supplementary material for: Chicken Juice Enhances C. jejuni NCTC 11168 Biofilm Formation with Distinct Morphological Features and Altered Protein Expression
Source: Foods. 2024 Jun 11;13(12):1828. doi: 10.3390/foods13121828 (PMC11202532; doi:10.3390/foods13121828)
Supplement: Supplementary file 1 [file foods-13-01828-s001.zip]

Archive with 1 entries (1 files):
- foods-3050455-supplementary.pdf
